# Supplementary material for: Comparative Preclinical Evaluation of the Tumor-Targeting Properties of Radioiodine and Technetium-Labeled Designed Ankyrin Repeat Proteins for Imaging of Epidermal Growth Factor Receptor Expression in Malignant Tumors
Source: Int J Mol Sci. 2025 Oct 31;26(21):10609. doi: 10.3390/ijms262110609 (PMC12609441; doi:10.3390/ijms262110609)
Supplement: Supplementary file 1 [file ijms-26-10609-s001.zip]

Archive with 1 entries (1 files):
- ijms-3872329-supplementary.pdf
